# Supplementary material for: Characteristics and Motivational Factors of Whole Blood and Convalescent Plasma Donors during the SARS-CoV-2 Pandemic in Israel
Source: Healthcare (Basel). 2024 Mar 5;12(5):589. doi: 10.3390/healthcare12050589 (PMC10931588; doi:10.3390/healthcare12050589)
Supplement: Supplementary file 1 [file healthcare-12-00589-s001.zip]

Archive with 1 entries (1 files):
- healthcare-2813737-supplementary.pdf
